# Supplementary material for: An Assassin’s Secret: Multifunctional Cytotoxic Compounds in the Predation Venom of the Assassin Bug Psytalla horrida (Reduviidae, Hemiptera)
Source: Toxins (Basel). 2023 Apr 20;15(4):302. doi: 10.3390/toxins15040302 (PMC10144120; doi:10.3390/toxins15040302)
Supplement: Supplementary file 1 [file toxins-15-00302-s001.zip]

Archive with 2 entries (2 files):
- toxins-2345474-supplementary.pdf
- toxins-2345474_Supplement-File_LC-MS-MS_fractions.xlsx
