# Supplementary material for: An Assassin’s Secret: Multifunctional Cytotoxic Compounds in the Predation Venom of the Assassin Bug Psytalla horrida (Reduviidae, Hemiptera)
Source: Toxins (Basel). 2023 Apr 20;15(4):302. doi: 10.3390/toxins15040302 (PMC10144120; doi:10.3390/toxins15040302)
Supplement: Supplementary file 1 [file toxins-15-00302-s001.zip › toxins-2345474_Supplement-File_LC-MS-MS_fractions.xlsx]

## Sheet: Sheet1
Trancriptomic data are based on the analysis in: Fischer, M.L.; Wielsch, N.; Heckel, D.G.; Vilcinskas, A.; Vogel, H. Context‐dependent venom deployment and protein composition in two assassin bugs. Ecology and evolution 2020, 10, 9932-9947.
Fraction	Contig Name	Total Score	Log2 Transformed Total Score	Contig Sequence	Translated ORF	Sequence Description	Blast Top Hit Description (HSP)	Blast Top Hit Accession	Blast Top Hit Taxonomy Name	Blast Top Hit E-Value	Blast Top Hit Similarity	Blast Top Hit Length	Blast Top Hit Alignment Length	Blast Top Hit Positives	Blast Top Hit Frame	Log2 Transformed RPKM - RB	Log2 Transformed RPKM - GUT	Log2 Transformed RPKM - AMG	Log2 Transformed RPKM - PMG	Protein family
A	Phor_Comb_C42753	79	6.30378	TTTTTTTTTTTTTTAATAAATTATAAGTTTATTGATTTTTTTATTTTAAATAAATTTCTATTTTCCATAAACTTGAATTAAGAAATCAAATTTTCCACCTCTTTGTGTTTTCAAATGTAATTTCATATGATTAGTGAGTACGCCACCGTCCAATAAAAAGGCACATCCTCCTTTACCATCAGTCAGCTGATCATACACTTCAATTCTTGTTATGTTAGTTTTGTAATAACTAGTATGCCATACTATGTCCTTTGTTTTTACTCGAAATATTGAACTAGGCATAACTTCATGTGTTGAATATAATAATCTATCACCAGGTAATCTTTGACCTAAAAGTAGATCATGAGTACGTCCTGATCCGCATGCAGTCTTTGGATATGCAAACGTTGTAGCAACAAC…	MDTKLVLLLIVGVVATTFAYPKTACGSGRTHDLLLGQRLPGDRLLYSTHEVMPSSIFRVKTKDIVWHTSYYKTNITRIEVYDQLTDGKGGCAFLLDGGVLTNHMKLHLKTQRGGKFDFLIQVYGK	probable salivary secreted peptide	gi|1276315374|gb|ATU82829.1|secreted venom protein family 3 protein [Pristhesancus plagipennis]	ATU82829	Pristhesancus plagipennis	3.3E-48	80.36%	128	112	90	-2	-2.05261	10.0087	10.6111	4.93079	Venom protein family 3
A	Phor_Comb_C19844	255	7.99435	TTCGGATCAGCAGTTTTCGAGTAAATTTATTTTTTATAATTATCGTATTGATAACAAAGTCACAGATTAAGGAGTTGTTGCAAGGTACAAAGAAAATAATTAACGAGTGCAAAGGGTTAATATTTAACCATTTATTAAAGAGAGTCTAATTATTTGAGGTTAGGTCTCTTTGTTTACATAGTTTTTAGATAGCAATCTAAAAATGCTTATTTTTACTACTTTCCTTCCATAAAGCGTGTATATAATTTAATTATTAATTGATTAAGTTTTCTTGATAAACCTAATTTAAGTAATAATTTATTTTAAACAACTAAAGATTAGCATGTACCCTGCGCAAGGATGACACGCAAAATCATGAAACGTTACATAGTTTGTTTCTGATTGCTAGTGTTGTTATTT…	MVPFKTLCILVFMGLVLATWAQEIDEAALAAGEFEEVDIYFDSAEDETVTRGIFGKKKDRCSCTEKNSCGCCAKPRILGYKLRGCLNFTIYSTEKKIQVALTVQDQKIAQFNFSIAPVDKICSNLPGKLKVIKFCLFTNTTETEEHGLTSCSSLDLIYKETTIGIINFSCIRLKDGVLDFDMHQEIDRTTVLKVKIKNPISIVKNLINKLLSKREEAN	venom protein family 2 protein 4	gi|939674940|ref|XP_014283581.1|uncharacterized protein LOC106685435 [Halyomorpha halys]	XP_014283581	Halyomorpha halys	9.4E-20	53.57%	215	140	75	-1	-0.80936	-9.15566	0.30097	11.8981	Venom protein family 2
A	Phor_Comb_C16119	144	7.16993	AAATATTTATATATTTATTTGCTTTTTAAAAATACAATTTTTTTTATAAAGCAAGAGCTCAGCATACATATATCTTAAGTAGTAAAATGAAATAAACTTTATTAAGATTGGTAGTGTATCTTTAATCCTCTGGTTTAAGTAACCACACTTTCATCTCGTCGCTCCTTCCAAACACTGCTTTGATTTTCAGCCACACCTTTTCTAATGATATCTTTGCTATTTTTAAATAATGTTTCTGCACGTCTATGGACACACCTTTAGTACCCATGTACAAACCGAAAATGGGTTGATCTTTTTTTGGCAATACTTTGTTATGAAGGGTGAACTGTCCATTATCCCAACGTATACAGTCAAATCTAACATGAAATACTTTTGCAAATGAGAATAAGAAGCATAATT…	MADFIKVMLFLLNCIILLIVSNGGIVQAEVEPNYNEAAKGVMAELKARAQSRSVFDGFGKPKCWFEDFTGACCVSMRYKSVVKGKTPLTEKVDKHKACVEMGVEFTSLKSFVRITYDGEVLGRALEYKFGQICWPLPPPLQQLSACVWIWHVDVNVSKKYAELCFLFSFAKVFHVRFDCIRWDNGQFTLHNKVLPKKDQPIFGLYMGTKGVSIDVQKHYLKIAKISLEKVWLKIKAVFGRSDEMKVWLLKPED	secreted venom family 2 protein	gi|1143698331|gb|AQM58360.1|venom protein family 2 protein 3 [Pristhesancus plagipennis]	AQM58360	Pristhesancus plagipennis	3.7E-89	70.33%	249	246	173	-3	0.54168	-4.44541	1.06315	14.1354	Venom protein family 2
A	Phor_Comb_C31143	90	6.49185	AAAATAAAAAAAAAATAAAAATGATATTTTAATATTGTTTATTACTAAATTTCTATAAAGAAAATTCTACAAAGTTTCTAATTATGCCTCTTCTAATTTATTTATAAGTACCTTTATTATTTTAGCGACCAAATGGAATGGACTTTTAATATTTAAATTAATTATAGCATCTTTTTCTGTTTTCGTATTCTCAATAAATGTTAGTTGGTTATCTGCATATTTGAGACAATCAAAATTTAAATTGGCAATTAATATTTCCTCATATACTATATCTATGCTCATGCATGAGGTTATTTCATTGGGTCTATGTTCATCTAAAGTTGAGCTCATACAGATTTCTAATTCTTTAAAGTCCGCAATAGAGCCACATATTTTCTCTAGCTGGCGTGCTGAAATCTT…	MFKFDLLLMIIGASCLLFSQASILTDEEMKTLANAPLIPAKFGGHSQITGRSIEDTLKQLKKKCKCQGKTCGCCTEFEVSFLTVEGCAKISIIPEEKAFEVFLSAANKPVIKHKISARQLEKICGSIADFKELEICMSSTLDEHRPNEITSCMSIDIVYEEILIANLNFDCLKYADNQLTFIENTKTEKDAIINLNIKSPFHLVAKIIKVLINKLEEA	venom protein family 2 protein 4	gi|1143698333|gb|AQM58361.1|venom protein family 2 protein 4 [Pristhesancus plagipennis]	AQM58361	Pristhesancus plagipennis	1.5E-59	75.25%	216	198	149	-2	-0.05577	-4.9627	-0.43142	13.0417	Venom protein family 2
A	Phor_Comb_C7784	70	6.12928	ATATATATATATATATTTATATGCAACACACATTATTTACTTCTTTCTTAATAAATGCAATTTCACTATATAATAATATAGTTACATTAATTTACAACAAGGTATTACAAGTTTATTCTTTGGAGTGATAATGAATGCACAGGTAATTTAGTATACTGTACTGTTCTACAACAGTGTACTTATACACAACTATATAAAATAAAATATACCAAACATTAAAAACCAACAATAAATAATTCTTCCATTTCACTTTTTACTTTGAAAGTAGTTAAATTGATTTGATTTTTTAATTAGTATTTTATGTTAAAAAACTATGAATGTAATAAACATTTTATGTTTGGTACATAATATCTGGTTGTGCACAACCGCATTGTTTAATTTACATTAAATTACTGCCCT…	GVEFTSLKSFVRITYDGEVLGRALEYKGCKQNGVQLGDVVLPPWAKNDPREFIRVHREALECDFVSQNLHHWIDLIFGCKQQGQTAVDAINVFHHLFYEGNVDIYNIDDPLKKNATIGFINNFGQIPKQLFKKAHPAKKLGQRVSVLDPNPLTTVPCLSPEKLFYHNLDNLRPSLQPIKELKGPVGQIIQCDRNTVLAVEQNKVLVPPQYNRYIAWGFADHTLRMGNYDSDKAILTCEAVMHFTGEIVACVCPNSKTVITAATTSVVTIWEYARKQLNVVKTLIGHNEAVTCLAASPAYNVIVSGSRDTTAIIWDLNHRIFVRQLTGHNAPVAAVAINDLTGDIGTCAGTWLHVWTINGEQLCSVNTSVGRADRMQQILCVAFSQCREWDSQNVLLTGS…	WD repeat and FYVE domain-containing protein 3 isoform X1	gi|939648081|ref|XP_014273623.1|WD repeat and FYVE domain-containing protein 3 isoform X1 [Halyomorpha halys]	XP_014273623	Halyomorpha halys	0.0E0	75.75%	3473	796	603	-3	3.55739	4.49587	5.42291	4.98885	Uncharacterized
A	Phor_Comb_C29605	232	7.85798	GCTAAACTGAATCCATGTCTTGTTCAGTACGCTACCGGTGAGATATCTTGGCCCCCTTGTTATCATTATTGTTTTAATTTTATATTTGGCGCGTCGACTGTTGTGGCCACTAGCGGCCCTCTGGTGTTTTTGTTTGCTCGAGATACTGCANNAAAAAACCACTGCCCATTAAACGGTACTCAGCTGTGGCGGCTTCTAGGATGGATTATTCGAATATTGAATATTGGGATTCAACTGGCACAAATCTGTTGTGCAAGTGAGCTTAATCCCAGCCATATTATTATTTATGCATATTATTAGAATTCTGGTGATGATAATGATGATGCTCAGCATTATACTTACTTAATAATTATTTAAATACAAATAATAATATTATTTGAATAATAATTCTTACAGTTT…	MKSLIWFLASSCLLLAKVNADTDHGIKQVNPGDDMTLWPNVEKGTAVTKWKFETCEGCRIILSCVILLPSCDDHVLTINDGQTTKTYCGADINYALRNSHRNKMSLTMKSAGGKTGSYCRLLVTKPYTNMKYDERDSSEDGSGKGAIKKTSCKCGWTNKSPRRIVGGHEAGINEYPFAVLIMLKRRQYPYCGGSIITPYHVLTAAHCTQPFRGIKLAVIIGEHDTRTDKETPFTKIIDVEKTYEHSKYVDRKHQYDIAIMKLKERIEFNDAVGPVCLPNFSNKKLLDEYVKVMGWGLLQTNGTVSPVLLKVNLKVLEFDICKTIFASVEKTSNYQLCTWAPNRDSCQGDSGGPLVWQNPETKRLTQVALVSFGRDCGSPDPAVNSDVSYFMDWIRKTVA…	trypsin precursor	gi|1143698453|gb|AQM58421.1|venom s1 protease 7 [Pristhesancus plagipennis]	AQM58421	Pristhesancus plagipennis	0.0E0	83.82%	405	408	342	-2	-1.16048	-0.58303	-0.92622	12.6761	S1 protease
A	Phor_Comb_C14366	227	7.82655	AAGCATTTAGTAATTTATTTATTTGTTTGGGGGGGTTCATTGAATTACTTTATTTTATTTTAATTCATACTTCACTCTCCTGTTTAGAAGCACAAGGTGCCCTTGTTGCCAATTTGTTTCTTGATCCAGGGCAAATATGCGGCAACATCAGTGTTGACTGCAGGATCTGTAGAACCACATTTCTTACCGTAGGAGACAAGAGCAACTTGTTCGTACATGTTAGTCTCTGGGTTCAATCTTACCAATGGGCCACCAGAGTCACCTTGGCATGAATCTTTCAGGTTGTTGTATGTACAGATCTGAGTCAGTTTTAAAGTGTCAATACTGTAGATAGTCTTACAGACATCAGGGTCAATTACTCTCAGATTGACTTTTCTCAAAACTGGTGAAGCGGCTCCA…	VFSFSYKNRMTVTIENSGSTPGAYCQVKATKPYIDIPEKLIDSSEHGLAHRSKKPNSCKCGWTNKAPSRIVGGKEAGLNEYPFPALIMFASNRFPFCGGSIISERHILTAAHCTDPFRDRVLAVVVGEHDIRTTKETKATKTHIVTKIYQHEGYEDSGNKHDISILEVDPKIEFNNLVGPVCMPTAQLNHIDQYIKVMGWGLTKDKSERGAASPVLRKVNLRVIDPDVCKTIYSIDTLKLTQICTYNNLKDSCQGDSGGPLVRLNPETNMYEQVALVSYGKKCGSTDPAVNTDVAAYLPWIKKQIGNKGTLCF	trypsin precursor	gi|1143698385|gb|AQM58387.1|venom s1 protease 1 [Pristhesancus plagipennis]/gi|1143698405|gb|AQM58397.1|venom s1 protease 2 [Pristhesancus plagipennis]	AQM58387;AQM58397	Pristhesancus plagipennis	2.6E-175	84.18%	405	316	266	-2	1.49051	-2.5883	5.58012	15.3113	S1 protease
A	Phor_Comb_C28737	221	7.7879	CAGCCCATAACTTTGATGTATTGATCAATATGATTCAGTTGTGATGTTGGCATACAGACTGGACCAACAAAGTTGTTGAATTCGATTTTTGGATCAACTTCTAGGATGGAGATATCATGTTTGTTGCCTGAACTTTGGTAGTCTTCATGTTGATAAATTTTTGTCACAATATGTGTCTGTGTGGCTTTAGTTTCCTTGGTTGTTCTGATATCATGTTCACCAACAACAACTGCTAGAACACGGTCTCTGAAAGGATCAGTACAATGGGCAGCAGTAAGAATGTGTCTTTCTGTAATGATAGAACCTCCGCAGAATGGGAAACGGTTAGATGCAAACATTATCAAAGCAGGGAATGGATATTCATGTAGTCCAGCTTCCTGACCACCGACAATACGACTT…	YKNRMTVTFENSGSAAGASCLVQTTKPYIDIPEKLIDSSEHGLAHRSKKPNSCKCGWTNKAPSRIVGGQEAGLHEYPFPALIMFASNRFPFCGGSIITERHILTAAHCTDPFRDRVLAVVVGEHDIRTTKETKATQTHIVTKIYQHEDYQSSGNKHDISILEVDPKIEFNNFVGPVCMPTSQLNHIDQYIKVMG	venom s1 protease 14	gi|1143698385|gb|AQM58387.1|venom s1 protease 1 [Pristhesancus plagipennis]/gi|1143698405|gb|AQM58397.1|venom s1 protease 2 [Pristhesancus plagipennis]	AQM58387;AQM58397	Pristhesancus plagipennis	4.0E-98	82.99%	405	194	161	-1	1.71854	-9.15566	4.857	14.9867	S1 protease
A	Phor_Comb_C3345	215	7.74819	TTTTTAGATGTAATATTTTTATTAGTATAATTAGTAGGGGATGATATAAAATTCCCAACGTAAATTAAATAATGAAAAATGATAAAAATTAGCGACACATTTTTAAACTTTTCTTATGATAATATAATAAATCTCAGCTATATTCAGGTATTGTGAATTCATTAGGAAACAATATAATGTTTATATATGTAAATGTATTAATTAATTTTTCTTTACGCTTTATTGTTTTCTATTTTATTAAACACTTGTGTTGAAACAAATATATAGGAATAAAATAACGATTATCTATTACATTTGTCGCAGAACATTTTTCGAGACAATGCGGCTGGTGTACTGTATTACTATTGCTGTTTTGCTTGGGATTGCTTGGGCAAACCCTCAAAGTTATCTCAAAGTAAA…	MRLVYCITIAVLLGIAWANPQSYLKVKSKEIDSSEHGQKAGQKATNCSCGWTNKARIVGGRETLKNEFPLMAGIMDMDKKHLFCGATILTPNHAISASHCTQPYKGKKLGLVVGAHDVSKPDEKADIIIIKETVEHENYSPKTYFNDIALLVLSRSIKFTQHIGPACLPTGRTNLLNEYIKVLGWGRLLHKGKTSPVLMKVNLRIIPINVCAKKYLRKIPTDKPFQLCTFGRQKDSCQGDSGGPLIWLDPEINRYTLIGMVSYGKTCGAKTPAVNTDLSFFLPWLQAKIAASGLPGQTCSKID	trypsin precursor	gi|1351619128|ref|XP_024086214.1|uncharacterized protein LOC112128401 [Cimex lectularius]	XP_024086214	Cimex lectularius	2.9E-17	55.88%	458	136	76	2	-0.49891	-0.55218	-1.18137	-1.42786	S1 protease
A	Phor_Comb_C17990	142	7.14975	TTTTTTTTTTTTTTTACTTTAAATGTTTTTTATTGAACCATCCATACAAAAAAAACATTAAAGTTTGATAAATTGGATTTTTTTTTGTTTTATTCACATCATTGTAAATTTTATTTACATTCTTCAAAATTACACTTTCGTACACAGCTTTCTTGTTGGGGTCGTAGCTTCAATTCCTTTCATTATCCATGGTAAATAGGCTACTATTGAAGTATGAACTGTTGGTTTAACATCAGTGCATTGAGGACCAGCTGAGACAAGGCCAACAATTGTGTACCTCTTGGTTTGAGGATCCAACCACACTACTGGACCTCCGGAATCGCCCTGGCAAGTTGTTCTTTTCCTGGACATTGTACATATTTGTGTAATTGGATGCTTGTTAACATTGGCAGGCCACAT…	MLALICCGLLAFGSVFGEEKVDFSGIMPRVFWETKAEWRAPIDDISPEIDSSEHGVGVGERLTSCRCGIANRRAQSTRIVGGREYSQFEYPFLAAVSYSTNPLRPHCGSVIISANHILTAAHCTEKAVGGVGLFVTIAEHDRGRTPGAYTIPVERLIQHENYDTVALKNDISLLYVKNPLLFSGAVAPACMPLPGLDITGKYVRVVGWGATRFKGPMIARPQKVDLRVIHTLDCHKMWPANVNKHPITQICTMSRKRTTCQGDSGGPVVWLDPQTKRYTIVGLVSAGPQCTDVKPTVHTSIVAYLPWIMKGIEATTPTRKLCTKV	trypsin precursor	gi|1143698387|gb|AQM58388.1|venom s1 protease 10 [Pristhesancus plagipennis]	AQM58388	Pristhesancus plagipennis	8.3E-165	79.64%	331	329	262	-1	0.91635	-2.30423	0.65331	13.4031	S1 protease
A	Phor_Comb_C24131	142	7.14975	TTTTTTTTTTTTTTAAAAATTTATTGTCTATTTTCCAGAAAGTATCATATTAACAATGCGATATTGTTTTCTTCTTTAAGTCTACAGCTTATTGCAGGTCATTTGTCCAGGAACAGTTTCTTGGATTTTAGTTTTAATCCAGTGAAGATATGCTGCAACAGAAGTTTGGATTGATGGTTTGTCGTCCATGCAATGAGGACCAAAAGATACAAGACCCACGAGAGTGAATCTATTAGTTTCTGGATCCAACCAGACTACTGGACCACCAGAATCTCCCTGGCAAGCAGTCTTCCGTATTGAATGTGTACAAAGTTGTGTAGCTGGAGATACCAGAACATGATATGGCCATGCTCTATTACATGTCTGCATATCTATAACTTTCACATTAACTTTTTGTGG…	MLLLFLCGLLAAGSVFSQEELDFSGILTRVQINNQVKWWPPPIIGGGAATPEEDSKEHGVSPGPRSTNCLCGWANKGAGRIIGGKVHGPNEYPFIAGVAHSHTPNRPHCGSIIISPWHIVTAAHCTAGAKTLFVTLGEYDRSGRAGKPIKIRVKRIIDHEAYHPILLRNDISLLLLEKPIKQNDIIGPACLPTGPINLVNKLVKIIGWGAMRFQGPMTTLPQKVNVKVIDMQTCNRAWPYHVLVSPATQLCTHSIRKTACQGDSGGPVVWLDPETNRFTLVGLVSFGPHCMDDKPSIQTSVAAYLHWIKTKIQETVPGQMTCNKL	trypsin precursor	gi|1143698451|gb|AQM58420.1|venom s1 protease 6 [Pristhesancus plagipennis]	AQM58420	Pristhesancus plagipennis	1.0E-137	78.57%	341	322	253	-3	-0.77422	-3.11257	1.55621	12.8956	S1 protease
A	Phor_Comb_C51088	88	6.45943	GAGAAAACATGTGCTAAAATATCAACATAATTGCCAAATATAATATATTCAATAAAATATATCGTTTTACAAAACAAATTAAATGGTATCGATATAGCTTTCAACTTAAGCAACTAAGAGAAAGCAAAGTTGCTCCATTCAAAGACTACGCTTAACCGATGTTTTGTCACCTGACTTCCTTTTTAATCTTTAATAAATGCTTAATACTATGTTTATTTATAATATTTTATAGGCACATTAAGGTTACATACACTGACCAGTTTCTAAAAACCATTTTTTTTATATACTGAAAGGAACCTCAAAACGGATATTTTCAAGAAAAATACGATTTCGAAACAGTGAGTAGAAAACAATACTAGTTTTTGTTTCTTCCTTATATATTCATATCGGTAAGAAAAT…	MKWLLGILFLALLGYASLSPIDSSEHGVTPGKPTNCSCGWVNPQTKRIVGGVEAGQHEFPMIAGIVYKDSGILFCGSTIVTRKHIVTAAHCAIPFVDKPHQIGIHVGHHNFHKVKKQTKLKDVEKVVTHEKFNPKTVKYDIAILMLKDPLPIDPKVGPACLPTSRLPLVGKKVKVLGWGLTTHKGKPSEVLLKVDLDIKPFEDCMFSNLYMEIFDKHQFCSFTKNKDSCTGDSGGPLLLRDPETNRFTLVGATSYGSFCGNTPAVNTEVGYFVPWIQKVIAETDPSMKTCGNV	trypsin precursor	gi|1143698421|gb|AQM58405.1|venom s1 protease 27 [Pristhesancus plagipennis]	AQM58405	Pristhesancus plagipennis	1.4E-152	85.19%	297	297	253	-3	-1.80107	-5.90064	1.11446	11.0603	S1 protease
A	Phor_Comb_C15125	84	6.39232	TAGAATTAGACAAAGATGGTACTGGTAAAGTACTCTGTTTAGCTCAAGCGGTCATTAAGAAAGATGAACTTGATGTAATTGATATTCAAGATGTCAAACAAGAAACAAGAGCACTTGCAGAAGATTCTAGTGAACATGGAGGACCTGCGGGAAAGAAAAAAACTACTTGTCGTTGTGGCTGGGCAAATAAGCCTCGAGCTAGAATAATCCGTGGTAAAGAAGCATCACCTAACGAATACCCTTGGATGGTTGGATTAAGATCACATTTTGGTAATGTATACGCAGCTTGTGGTGGTTCTATTGTTACACATCACCATGTAATTACAGCAGCTCATTGTTTATTAAATATGAATGATGGTTTGAAACCTGTTAAACCTAATGATCTCTTTGTTATCGTTG…	ELDKDGTGKVLCLAQAVIKKDELDVIDIQDVKQETRALAEDSSEHGGPAGKKKTTCRCGWANKPRARIIRGKEASPNEYPWMVGLRSHFGNVYAACGGSIVTHHHVITAAHCLLNMNDGLKPVKPNDLFVIVGAHDLQKFLPKKHYREYRAQRHFIRPEFPTKMTHDFAIIVVKESIKFSNVVGPICLSPTSIEQANRVITIMGWGKTERSRGSAVLLEAKTEVKDRKWCRINKWEICTRADQSATCSGDSGGPLVALDKETNRYFQMSLVSYGHVDCVSSPSVSTDVSYFYPWLLEKIKETYPKEVTCTKA	secreted S1 protease protein	gi|1143698459|gb|AQM58424.1|venom s1 protease with cub domain 1 [Pristhesancus plagipennis]	AQM58424	Pristhesancus plagipennis	1.5E-130	75.64%	529	312	236	3	-0.34232	-1.81511	-0.72195	12.4016	S1 protease
A	Phor_Comb_C15775	83	6.37504	ATGTGGATGGGCCAATAAGAGTCCTGGCCGAATTGTTGGAGGAAAAGAAGCTTTACCAAATGAATATCCTTTTGCAGTCATATTAAAAATAAAACATGACGATCTACCCTTATGTGGTGCATCTATAATCACACCTTATCATGTACTCACAGCTTCACACTGTACTTATCCATTCCAAACTATGGCTCTTTCAGTTGTTGTCGGTGAACACGATTATAATAGGCCGAATAAAAATCCATTTACAAAAGAGATAGATGTAGAAAAAACTATCGAGCATCCCAAATATGAGGACCGCAATCTGGAATTTGATATAGCCATAGGATTACTAAAAGAAAAAATTGTATTTAACGAGGCAGTTGGTCCAGTGTGTTTACCTAACGCTAGGACTAATTTGCTTGG…	CGWANKSPGRIVGGKEALPNEYPFAVILKIKHDDLPLCGASIITPYHVLTASHCTYPFQTMALSVVVGEHDYNRPNKNPFTKEIDVEKTIEHPKYEDRNLEFDIAIGLLKEKIVFNEAVGPVCLPNARTNLLGEYIKVMGWGRLMYKGPSSTVLRKVHLRVIELDICRSMYSYVETKNPYQICTWAPNRDSCQGDSGGPLVWRDPETNRFTQVAVVSFGRVCGSTDPAVNSDVSYFMDWIKKVIAETVPHEVCV	trypsin precursor	gi|1143698423|gb|AQM58406.1|venom s1 protease 29 [Pristhesancus plagipennis]	AQM58406	Pristhesancus plagipennis	1.0E-141	87.80%	403	254	223	2	-0.6227	0.59966	0.54598	9.67841	S1 protease
A	Phor_Comb_C31446	79	6.30378	GGTCGCTAAAAGGAGAATTTAATTTAATCGACAAAATTAAGGCAGTAAAAATATAAAATATATTAAATAAATACAATGATATTTAACATATTTTTATTACATTAATGAAATGTTTTCTTGAAATTTTTCTCTTTATATACACACTTCTTCTGGCGCAGTTTCTCGTATTTTTTCTCTAATCCAGTCCATAAAGTAGCTAACATCACTGTTAACTCCAGGATCTGTAGATGCACAGTCTCGTCCATAAGAAACAAGAGCTGCCTGGACATATCTGTTGCTAGTTGGTTCCCTCCAGACTAATGGTCCACCAGAATCTCCCTGGCATGAATCCTTGCTGGGAGCCCAAGTACAAATCTGGAATGGATTTGTTAAATCAATGGAGTTGTATATTGTCTTGCA…	MIRYIALLAFVFAVANGKKYFHDIKIKTGEELKLRPQIEDGPAESKWTLEACEGCKVVLSCVILSRTCDDHLLTVHDGKNYHYYCGPEMRYILKTSIYNKMRVSIETQRLRSGSYCRATATKPYTNLKYEKIDSSEHGNGKGATRQTSCKCGWANKSPSRIVGGDETAINEYPFAVQIMLSRRKFAYCGGSIITPYHVLTAAHCTYPFYGIKLSVVVGEHDVTTDKETPHTKIIEVEKVMDHPKYNDKSNEFDIAVLKLKEKIVFNDAVGPVCLPHYRNKNLLDEYVKVMGWGHLRTNGSSSPVLRKVNLKVIDLEVCKTIYNSIDLTNPFQICTWAPSKDSCQGDSGGPLVWREPTSNRYVQAALVSYGRDCASTDPGVNSDVSYFMDWIREKIRETA…	trypsin precursor	gi|1143698449|gb|AQM58419.1|venom s1 protease 5 [Pristhesancus plagipennis]	AQM58419	Pristhesancus plagipennis	0.0E0	87.44%	407	406	355	-2	0.13497	-3.96459	4.5114	13.6621	S1 protease
A	Phor_Comb_C14402	71	6.14975	TTTAAAGCATTGAATAATTTATTTATTTGTGGGTATTCATTGAATTACTTGATTTAATTCATATTTCACTCTCCTGTTTAGAAACACATGGTACCCTTGTTGCCAATTTGTTTCTTGATCCAGGGCAAATATGCGGCAACATCAGTGTTGACTGCAGGATCTGTAGAACCACATTTCCTACCATAGGAGACAAGAGCAACTTGTTCGTACATGTTGGTCTCTGGGTTCAATCTTACCAATGGACCACCAGAGTCACCTTGGCACGAATCTTTCAAGTTGTTGTAGGTACAGATCTGAGTAAGTTTTAAAGTGTCAATCCTGTATATAGTCTTACAGACATCAGGGTCAACTACTCTCAAATTGACTTTTCTCAAAACTGGTGAAGCTTGGCCATTCTCT…	MPTSQLNHIDQYIKVMGWGLTRDKSENGQASPVLRKVNLRVVDPDVCKTIYRIDTLKLTQICTYNNLKDSCQGDSGGPLVRLNPETNMYEQVALVSYGRKCGSTDPAVNTDVAAYLPWIKKQIGNKGTMCF	trypsin precursor	gi|1143698385|gb|AQM58387.1|venom s1 protease 1 [Pristhesancus plagipennis]/gi|1143698405|gb|AQM58397.1|venom s1 protease 2 [Pristhesancus plagipennis]	AQM58387;AQM58397	Pristhesancus plagipennis	9.0E-76	83.54%	405	158	132	-1	0.46012	-9.15566	0.14505	13.3842	S1 protease
A	Phor_Comb_C14401	71	6.14975	AAGCATTTAGTAATTTATTTATTTTGCGGGTTCATTGAATAACTTGAGTTTATTTACATTCATATTTCACTCTCCTGTTTAGAAACACATGGTGCCCTTGTTGCCAATTTGTTTCTTGATCCAGGGCAAATATGCGGCAACATCAGTGTTGACTGCAGGATCTGTAGAACCACATTTCTTACCATAGGAGACAAGAGCAACTTGTTCGTACATGTTAGTCTCTGGGTTCAATCTTACCAATGGACCACCAGAGTCACCTTGGCACGAATCTTTCAAGTTGTTGTAGGTACAGATCTGAGTAAGTTTTAAACTGTCGATCCCGTAGATAGTCTTACATACATCAGGGTCAATTACCCTCAAATTGACTTTTCTCAAAACTGGTGAAGCGGCTCCTCGCTC…	AVVVGEHDIRTTKETKATQTHIVTKIYQHEDYQSSGNKHDISILELDRKIEFNNFVGPVCMPTAQLNHIDQYIKVMGWGLTKDKSERGAASPVLRKVNLRVIDPDVCKTIYGIDSLKLTQICTYNNLKDSCQGDSGGPLVRLNPETNMYEQVALVSYGKKCGSTDPAVNTDVAAYLPWIKKQIGNKGTMCF	trypsin precursor	gi|1143698385|gb|AQM58387.1|venom s1 protease 1 [Pristhesancus plagipennis]/gi|1143698405|gb|AQM58397.1|venom s1 protease 2 [Pristhesancus plagipennis]	AQM58387;AQM58397	Pristhesancus plagipennis	9.4E-96	81.96%	405	194	159	-2	-1.51112	-9.15566	4.32998	12.2727	S1 protease
A	Phor_Comb_C9529	132	7.04439	TTTTCTTGGCATATAAGAGGTGTGATTTTGACGGCATTATCTTTTAACATCTTCATTCCCTTCTTACAACCCGCTTTCATAGTAGATGACATTTTCTTCATAAATTTCTTTCCAACCTTTTTCATTCCCTTTCCAAGCTTTCCTAACCATCCACGTTCTTCATCTCCTTCATCTTCTTCCAGATCGTTCTGCTGAGCTGCAGCATTTAGTTTTGCACAGAATTTTTGTCTCGTTTCTTCCAGACGTTTTTTAAGCTCTTCCTTCTTAGCACCAACGGCAGCCTTTATTTTCTCATAGAAATCCTTCAATTTTTGTACATATTTTTGTATAATTTGACGACCACCTTGTTCTTCATCACTCTCAGCAACATCATCATCAAAGTCACTCTGGTCGGCACAG…	AKLRDQLCTQQDFEEDIDYAESDEEKDLPYTTKVLLILKETLDKLKAATGEEKEKLIQKIKGLRAKICDKLSDYEEDPESTWGILKEAWGKMKNHYLNLGKATLAKLNELKENYKTWGKQKLQIYVAKLRDQLCTQQDFEEDIDYTESDEEKDPALTAKILLKLKEYLEKLKAAAGKEKEKLILKIKELRAKICDKLSDYEEEEEEEFDLEEDYEEDPQQTTWGILKETCGKEIDYAESDEEKDLPYTTKVLLILKETLDKLKAATGEEKEKLIQKVKGLRAKICDKLSDYEEEDYEEDPQQTTWGILKETFGKLKDRWSQLTKAQLQKVIQTLKNRYCADQSDFDDDVAESDEEQGGRQIIQKYVQKLKDFYEKIKAAVGAKKEELKKRLEETRQKFC…	secreted Redulysin-like protein	gi|1143698381|gb|AQM58385.1|venom redulysin protein 7 [Pristhesancus plagipennis]	AQM58385	Pristhesancus plagipennis	1.3E-11	56.05%	458	157	88	-2	3.71791	-3.05003	4.07157	17.0743	Redulysin
A	Phor_Comb_C992	294	8.19967	ATCTGCATAATAGCAAATATTTCCCTAGAGCCAATTTGATGTTAAGTATACAATCAGGTGATATATATATTTCAGAAATTTGAATATACAAATCATCAACACTGATACATTTTGGCAGGTACAGATAAGATGTTCCGACAAATGAAACTAGGGTCGCTAGCCACCAAATTATTGCTGGCATGCTTCTTAGTAACCTGTACAAGTGGCTTAGATATTCATCCAAATTTAATCGGAGCTGGACAAAAGGATGGAATTGAGATATGGAGAATAGAGACTTTTGTACCAGAACCTGTACCCAAGTCAGAGTATGGAAAATTTCATGAAGGCGATTCCTATATTGTCCTATCGACTAAAGAAGACAAATCAAAAAAAGGCACTTTCACTTGGGACATCTTCTAT…	MFRQMKLGSLATKLLLACFLVTCTSGLDIHPNLIGAGQKDGIEIWRIETFVPEPVPKSEYGKFHEGDSYIVLSTKEDKSKKGTFTWDIFYWLGKSTTQDESGTAAVLTVELDDALGKTPVQHREIQGQESEQFVKLFPGGVKYLPGGIDSGFKHTDTNAPGQKKLYQVKGAKYIRVRQVELSAKSLNNGDCFILDTGSEVYVWVGKNSQLPERLKATKTANQIKELDHRGRGKVFIVDASSTGREVKEFFTKLGSGSPSEVANTSEDDQEFEKKQDAMVTLYKVSDASGKLVTEKLSEKPLKQSMLKSEDCFVLDTVTSGVYVWIGRNSSIQEKIEAFKKGLAFLKDNKHPTWTQMQRIVDGGEPTAFKEYFLGWN	gelsolin, cytoplasmic	gi|1276315178|gb|ATU82731.1|venom gelsolin-like protein 1 [Pristhesancus plagipennis]	ATU82731	Pristhesancus plagipennis	8.0E-176	80.45%	400	399	321	1	0.10116	-0.50586	0.15787	12.8186	Gelsolin
B	Phor_Comb_C61	152	7.24793	TCACAAACATTAAAAAAAAACGGAAACATTGGATTCACATTTTGTTCAGTCTGATAAATTCAGTCAGTAAAGTTTTGAATAGATGGTAATAATAGTAATCTGACTATTGTTGACTTCTATTCACATCAGTCTGTTCCTTGTGATAGATATGTACATCTTTAAAGAAGAAATTAGGAATATGATGTAGATCGACAGTGTCCAAAGGTCTGTCGAATGGGAATCCAAATGGCTTAGAATCGTAGAGCCTTGGGCCTCCGCATGGTGCATAGAAATCTTTCTCATCTCCAGTGTGTACCTGATCTAGAGGAGTAATAACTACTGCAACTCTAAATGGGTGACCATTGCTGCTGCCTCTAGGAAGTTGATATCTGTTTGGTAATCCACAGGTGTGTCTCTGGG…	MKAILLVLGLTLATTYSSIIQIKPERKLGDADFLKRQKQVLDLYVGLGHDQHFHKEVTEFDFNTNIDKFINGAEVVKEFHDAYKHGFLPVDGIFSLNCHHTRKDTIRLFNLFYFAKDFDTFYRIASWARNHVNPLQFSYVYTLALIHRDDCKYYALPPLYEVFPNYFAPVDTMHEVYDTKMSGIKEKKFIYNNTGYEYNYHSYMYGGPFNVDAVGHLDYKISYLREDVGANSWYSMTHLRFPSWMKPEKYRGTHWYKRGETLYYRYQQIFARYLLERIANGLPYVERLYWEEPIRVGYNPRIAHLNGEQLYTRPDNVVPKQLNRARVIKAKLLEKRILDAVDSGALWEISNQTLLSLRGEEGTDLLGRLIFGVADRPSKKYFGNYFWESLEALGLLVHT…	allergen Cr-PI-like	gi|1276315142|gb|ATU82713.1|venom hexamerin-like protein 1 [Pristhesancus plagipennis]	ATU82713	Pristhesancus plagipennis	0.0E0	84.77%	696	696	590	-1	13.4257	0.89639	-1.58827	-4.35463	Hexamerin
B	Phor_Comb_C992	266	8.05528	ATCTGCATAATAGCAAATATTTCCCTAGAGCCAATTTGATGTTAAGTATACAATCAGGTGATATATATATTTCAGAAATTTGAATATACAAATCATCAACACTGATACATTTTGGCAGGTACAGATAAGATGTTCCGACAAATGAAACTAGGGTCGCTAGCCACCAAATTATTGCTGGCATGCTTCTTAGTAACCTGTACAAGTGGCTTAGATATTCATCCAAATTTAATCGGAGCTGGACAAAAGGATGGAATTGAGATATGGAGAATAGAGACTTTTGTACCAGAACCTGTACCCAAGTCAGAGTATGGAAAATTTCATGAAGGCGATTCCTATATTGTCCTATCGACTAAAGAAGACAAATCAAAAAAAGGCACTTTCACTTGGGACATCTTCTAT…	MFRQMKLGSLATKLLLACFLVTCTSGLDIHPNLIGAGQKDGIEIWRIETFVPEPVPKSEYGKFHEGDSYIVLSTKEDKSKKGTFTWDIFYWLGKSTTQDESGTAAVLTVELDDALGKTPVQHREIQGQESEQFVKLFPGGVKYLPGGIDSGFKHTDTNAPGQKKLYQVKGAKYIRVRQVELSAKSLNNGDCFILDTGSEVYVWVGKNSQLPERLKATKTANQIKELDHRGRGKVFIVDASSTGREVKEFFTKLGSGSPSEVANTSEDDQEFEKKQDAMVTLYKVSDASGKLVTEKLSEKPLKQSMLKSEDCFVLDTVTSGVYVWIGRNSSIQEKIEAFKKGLAFLKDNKHPTWTQMQRIVDGGEPTAFKEYFLGWN	gelsolin, cytoplasmic	gi|1276315178|gb|ATU82731.1|venom gelsolin-like protein 1 [Pristhesancus plagipennis]	ATU82731	Pristhesancus plagipennis	8.0E-176	80.45%	400	399	321	1	0.10116	-0.50586	0.15787	12.8186	Gelsolin
B	Phor_Comb_C52128	72	6.16993	TTTGCTGGCGATGAAGAAAATGGTACTATCATGGAAGCTGGAGATAAAGAAGATGAAGGAAAAGCTATTGACGCTGTTCCTGAATGATTTAAAAATGTTTTCAACATTTAATAAAGCAAATATTATCATTTAATATTTTATTCAAACTCTGGTGTTATTTTTTTTATTTAATTTTCCTTACAATACAAATTTGACAAAAGTTTTATTTCTAGACAAAATATTATTTTTTATAATATTATAAAAAATATTATTATAATATTTTTTTTAAATAATAAAATAATTTTTTGTATTAAATAAAAAAAATACAAATTGTTTTTTGATGTCTCATAATCCAATATGAATATATAGAACAGAAAGAATATTAAGTTCGACTTATATTATTCATGACGAGCTTTCATC…	FAGDEENGTIMEAGDKEDEGKAIDAVPE	venom redulysin protein 4b	gi|1143698375|gb|AQM58382.1|venom redulysin protein 4b [Pristhesancus plagipennis]	AQM58382	Pristhesancus plagipennis	7.7E-4	92.86%	241	28	26	1	-4.99024	-9.15566	-3.65164	9.48112	Redulysin
B	Phor_Comb_C17990	142	7.14975	TTTTTTTTTTTTTTTACTTTAAATGTTTTTTATTGAACCATCCATACAAAAAAAACATTAAAGTTTGATAAATTGGATTTTTTTTTGTTTTATTCACATCATTGTAAATTTTATTTACATTCTTCAAAATTACACTTTCGTACACAGCTTTCTTGTTGGGGTCGTAGCTTCAATTCCTTTCATTATCCATGGTAAATAGGCTACTATTGAAGTATGAACTGTTGGTTTAACATCAGTGCATTGAGGACCAGCTGAGACAAGGCCAACAATTGTGTACCTCTTGGTTTGAGGATCCAACCACACTACTGGACCTCCGGAATCGCCCTGGCAAGTTGTTCTTTTCCTGGACATTGTACATATTTGTGTAATTGGATGCTTGTTAACATTGGCAGGCCACAT…	MLALICCGLLAFGSVFGEEKVDFSGIMPRVFWETKAEWRAPIDDISPEIDSSEHGVGVGERLTSCRCGIANRRAQSTRIVGGREYSQFEYPFLAAVSYSTNPLRPHCGSVIISANHILTAAHCTEKAVGGVGLFVTIAEHDRGRTPGAYTIPVERLIQHENYDTVALKNDISLLYVKNPLLFSGAVAPACMPLPGLDITGKYVRVVGWGATRFKGPMIARPQKVDLRVIHTLDCHKMWPANVNKHPITQICTMSRKRTTCQGDSGGPVVWLDPQTKRYTIVGLVSAGPQCTDVKPTVHTSIVAYLPWIMKGIEATTPTRKLCTKV	trypsin precursor	gi|1143698387|gb|AQM58388.1|venom s1 protease 10 [Pristhesancus plagipennis]	AQM58388	Pristhesancus plagipennis	8.3E-165	79.64%	331	329	262	-1	0.91635	-2.30423	0.65331	13.4031	S1 protease
B	Phor_Comb_C31446	79	6.30378	GGTCGCTAAAAGGAGAATTTAATTTAATCGACAAAATTAAGGCAGTAAAAATATAAAATATATTAAATAAATACAATGATATTTAACATATTTTTATTACATTAATGAAATGTTTTCTTGAAATTTTTCTCTTTATATACACACTTCTTCTGGCGCAGTTTCTCGTATTTTTTCTCTAATCCAGTCCATAAAGTAGCTAACATCACTGTTAACTCCAGGATCTGTAGATGCACAGTCTCGTCCATAAGAAACAAGAGCTGCCTGGACATATCTGTTGCTAGTTGGTTCCCTCCAGACTAATGGTCCACCAGAATCTCCCTGGCATGAATCCTTGCTGGGAGCCCAAGTACAAATCTGGAATGGATTTGTTAAATCAATGGAGTTGTATATTGTCTTGCA…	MIRYIALLAFVFAVANGKKYFHDIKIKTGEELKLRPQIEDGPAESKWTLEACEGCKVVLSCVILSRTCDDHLLTVHDGKNYHYYCGPEMRYILKTSIYNKMRVSIETQRLRSGSYCRATATKPYTNLKYEKIDSSEHGNGKGATRQTSCKCGWANKSPSRIVGGDETAINEYPFAVQIMLSRRKFAYCGGSIITPYHVLTAAHCTYPFYGIKLSVVVGEHDVTTDKETPHTKIIEVEKVMDHPKYNDKSNEFDIAVLKLKEKIVFNDAVGPVCLPHYRNKNLLDEYVKVMGWGHLRTNGSSSPVLRKVNLKVIDLEVCKTIYNSIDLTNPFQICTWAPSKDSCQGDSGGPLVWREPTSNRYVQAALVSYGRDCASTDPGVNSDVSYFMDWIREKIRETA…	trypsin precursor	gi|1143698449|gb|AQM58419.1|venom s1 protease 5 [Pristhesancus plagipennis]	AQM58419	Pristhesancus plagipennis	0.0E0	87.44%	407	406	355	-2	0.13497	-3.96459	4.5114	13.6621	S1 protease
B	Phor_Comb_C36692	78	6.2854	ATATTAAGGGCATATTTATTCAGATAATTAAGGTAAAAAAACAAAAAAAACAAGAAAGGTTCACAGTTGAACCTTCATTTATATCTCAGTTGCAAAACTTTGTTATCGCCTTCGTATATGTATGTAAATATTTAAGTGCTCAATAAACATGCTTGTATTACAATTTATATTATCCCAAAAAATCCTTAAATAGTAAACATTTCTGTAAAGAAATACAGAATATCCATAAATATAGGAAGAGAAAAGCCACAATTGATGTTAATTACTCTTCACTAAATCACTCAAAATGTTTTAATAATGTTATGACAGATGACTTAAGCAATTGCTTTCCTTTTATCTGCTTGAATTTACAGAATATATTCCAGCTTTAAATGTACTGAAAAGCTTAACGGGGCTGTA…	MRFWLPALAIFLLYTGLTLANSIEDDGDDDDDDDDDSSEFGVVDGEVGTNCTCGFANKEGQRIIGGEEAKKNEWPMIAEISVEGEHFCAGTVVTSRHVVTAAHCAFFPKTLEQLPYEQLDVYVGIHEVRGEKAFEGGQRFSIEEFIAHPKYHYIGKEYDLAVIYLDAHIDFSSRNAAPACLPLGDEQFIGDKLKVLGWGLAKYKAEQGTDVLMKVDIKAVGHELCKLTYKYYNTMTNICMYTKDKDACQGDSGGPLLWRDPTTNRYVLVAATSYGRNCGILPAVNANIIYFLPWIQSVIAETDPSLKTCARLST	trypsin precursor	gi|1143698455|gb|AQM58422.1|venom s1 protease 8 [Pristhesancus plagipennis]	AQM58422	Pristhesancus plagipennis	4.8E-164	84.39%	306	314	265	-2	-0.88153	-4.01672	10.1852	12.4429	S1 protease
B	Phor_Comb_C3345	72	6.16993	TTTTTAGATGTAATATTTTTATTAGTATAATTAGTAGGGGATGATATAAAATTCCCAACGTAAATTAAATAATGAAAAATGATAAAAATTAGCGACACATTTTTAAACTTTTCTTATGATAATATAATAAATCTCAGCTATATTCAGGTATTGTGAATTCATTAGGAAACAATATAATGTTTATATATGTAAATGTATTAATTAATTTTTCTTTACGCTTTATTGTTTTCTATTTTATTAAACACTTGTGTTGAAACAAATATATAGGAATAAAATAACGATTATCTATTACATTTGTCGCAGAACATTTTTCGAGACAATGCGGCTGGTGTACTGTATTACTATTGCTGTTTTGCTTGGGATTGCTTGGGCAAACCCTCAAAGTTATCTCAAAGTAAA…	MRLVYCITIAVLLGIAWANPQSYLKVKSKEIDSSEHGQKAGQKATNCSCGWTNKARIVGGRETLKNEFPLMAGIMDMDKKHLFCGATILTPNHAISASHCTQPYKGKKLGLVVGAHDVSKPDEKADIIIIKETVEHENYSPKTYFNDIALLVLSRSIKFTQHIGPACLPTGRTNLLNEYIKVLGWGRLLHKGKTSPVLMKVNLRIIPINVCAKKYLRKIPTDKPFQLCTFGRQKDSCQGDSGGPLIWLDPEINRYTLIGMVSYGKTCGAKTPAVNTDLSFFLPWLQAKIAASGLPGQTCSKID	trypsin precursor	gi|1143698397|gb|AQM58393.1|venom s1 protease 15 [Pristhesancus plagipennis]	AQM58393	Pristhesancus plagipennis	0.0E0	91.42%	303	303	277	2	3.89158	2.14438	10.1327	12.334	S1 protease
B	Phor_Comb_C58252	79	6.30378	CACTTCTTCTGGCGCAGTTTCTAGAAAAAATAAAACAAAAATAATAGCTTTTGATACTGATCAATTTACTACAACATATAGAAAAGAAATGTTTAAATTTGTATTTGTAAACAACGATAAAAATTTTCTTTGATCTCACATTTTTTAACAAATAAAATTTATTACTCTATAATACCTATTAGCTGGTGTTTGAAACCAGAGCTTTTTGGTTTGCTAGCCAAACATGCTAACTAACAGCGTTTTCATTTATAATTTACTAAAATTCGTAATGGATACCTCGTATTTTTTCTCTAATCCAGTCCATAAAGTAGCTAACATCACTGTTAACTCCAGGATCTGTAGATGCACAGTCTCGTCCATAAGAAACAAGAGCTGCCTGGACGTATCTGTTGCTAGTTG…	LVWREPTSNRYVQAALVSYGRDCASTDPGVNSDVSYFMDWIREKIRGIHYEF	trypsin precursor	gi|1143698449|gb|AQM58419.1|venom s1 protease 5 [Pristhesancus plagipennis]	AQM58419	Pristhesancus plagipennis	3.0E-14	86.96%	407	46	40	-2	-9.15566	-9.15566	-9.15566	2.68705	S1 protease
B	Phor_Comb_C14366	86	6.42626	AAGCATTTAGTAATTTATTTATTTGTTTGGGGGGGTTCATTGAATTACTTTATTTTATTTTAATTCATACTTCACTCTCCTGTTTAGAAGCACAAGGTGCCCTTGTTGCCAATTTGTTTCTTGATCCAGGGCAAATATGCGGCAACATCAGTGTTGACTGCAGGATCTGTAGAACCACATTTCTTACCGTAGGAGACAAGAGCAACTTGTTCGTACATGTTAGTCTCTGGGTTCAATCTTACCAATGGGCCACCAGAGTCACCTTGGCATGAATCTTTCAGGTTGTTGTATGTACAGATCTGAGTCAGTTTTAAAGTGTCAATACTGTAGATAGTCTTACAGACATCAGGGTCAATTACTCTCAGATTGACTTTTCTCAAAACTGGTGAAGCGGCTCCA…	VFSFSYKNRMTVTIENSGSTPGAYCQVKATKPYIDIPEKLIDSSEHGLAHRSKKPNSCKCGWTNKAPSRIVGGKEAGLNEYPFPALIMFASNRFPFCGGSIISERHILTAAHCTDPFRDRVLAVVVGEHDIRTTKETKATKTHIVTKIYQHEGYEDSGNKHDISILEVDPKIEFNNLVGPVCMPTAQLNHIDQYIKVMGWGLTKDKSERGAASPVLRKVNLRVIDPDVCKTIYSIDTLKLTQICTYNNLKDSCQGDSGGPLVRLNPETNMYEQVALVSYGKKCGSTDPAVNTDVAAYLPWIKKQIGNKGTLCF	trypsin precursor	gi|1143698385|gb|AQM58387.1|venom s1 protease 1 [Pristhesancus plagipennis]/gi|1143698405|gb|AQM58397.1|venom s1 protease 2 [Pristhesancus plagipennis]	AQM58387;AQM58397	Pristhesancus plagipennis	2.6E-175	84.18%	405	316	266	-2	1.49051	-2.5883	5.58012	15.3113	S1 protease
B	Phor_Comb_C28737	80	6.32193	CAGCCCATAACTTTGATGTATTGATCAATATGATTCAGTTGTGATGTTGGCATACAGACTGGACCAACAAAGTTGTTGAATTCGATTTTTGGATCAACTTCTAGGATGGAGATATCATGTTTGTTGCCTGAACTTTGGTAGTCTTCATGTTGATAAATTTTTGTCACAATATGTGTCTGTGTGGCTTTAGTTTCCTTGGTTGTTCTGATATCATGTTCACCAACAACAACTGCTAGAACACGGTCTCTGAAAGGATCAGTACAATGGGCAGCAGTAAGAATGTGTCTTTCTGTAATGATAGAACCTCCGCAGAATGGGAAACGGTTAGATGCAAACATTATCAAAGCAGGGAATGGATATTCATGTAGTCCAGCTTCCTGACCACCGACAATACGACTT…	YKNRMTVTFENSGSAAGASCLVQTTKPYIDIPEKLIDSSEHGLAHRSKKPNSCKCGWTNKAPSRIVGGQEAGLHEYPFPALIMFASNRFPFCGGSIITERHILTAAHCTDPFRDRVLAVVVGEHDIRTTKETKATQTHIVTKIYQHEDYQSSGNKHDISILEVDPKIEFNNFVGPVCMPTSQLNHIDQYIKVMG	venom s1 protease 14	gi|1143698385|gb|AQM58387.1|venom s1 protease 1 [Pristhesancus plagipennis]/gi|1143698405|gb|AQM58397.1|venom s1 protease 2 [Pristhesancus plagipennis]	AQM58387;AQM58397	Pristhesancus plagipennis	4.0E-98	82.99%	405	194	161	-1	1.71854	-9.15566	4.857	14.9867	S1 protease
B	Phor_Comb_C31143	96	6.58496	AAAATAAAAAAAAAATAAAAATGATATTTTAATATTGTTTATTACTAAATTTCTATAAAGAAAATTCTACAAAGTTTCTAATTATGCCTCTTCTAATTTATTTATAAGTACCTTTATTATTTTAGCGACCAAATGGAATGGACTTTTAATATTTAAATTAATTATAGCATCTTTTTCTGTTTTCGTATTCTCAATAAATGTTAGTTGGTTATCTGCATATTTGAGACAATCAAAATTTAAATTGGCAATTAATATTTCCTCATATACTATATCTATGCTCATGCATGAGGTTATTTCATTGGGTCTATGTTCATCTAAAGTTGAGCTCATACAGATTTCTAATTCTTTAAAGTCCGCAATAGAGCCACATATTTTCTCTAGCTGGCGTGCTGAAATCTT…	MFKFDLLLMIIGASCLLFSQASILTDEEMKTLANAPLIPAKFGGHSQITGRSIEDTLKQLKKKCKCQGKTCGCCTEFEVSFLTVEGCAKISIIPEEKAFEVFLSAANKPVIKHKISARQLEKICGSIADFKELEICMSSTLDEHRPNEITSCMSIDIVYEEILIANLNFDCLKYADNQLTFIENTKTEKDAIINLNIKSPFHLVAKIIKVLINKLEEA	venom protein family 2 protein 4	gi|1143698333|gb|AQM58361.1|venom protein family 2 protein 4 [Pristhesancus plagipennis]	AQM58361	Pristhesancus plagipennis	1.5E-59	75.25%	216	198	149	-2	-0.05577	-4.9627	-0.43142	13.0417	Venom protein family 2
B	Phor_Comb_C16119	70	6.12928	AAATATTTATATATTTATTTGCTTTTTAAAAATACAATTTTTTTTATAAAGCAAGAGCTCAGCATACATATATCTTAAGTAGTAAAATGAAATAAACTTTATTAAGATTGGTAGTGTATCTTTAATCCTCTGGTTTAAGTAACCACACTTTCATCTCGTCGCTCCTTCCAAACACTGCTTTGATTTTCAGCCACACCTTTTCTAATGATATCTTTGCTATTTTTAAATAATGTTTCTGCACGTCTATGGACACACCTTTAGTACCCATGTACAAACCGAAAATGGGTTGATCTTTTTTTGGCAATACTTTGTTATGAAGGGTGAACTGTCCATTATCCCAACGTATACAGTCAAATCTAACATGAAATACTTTTGCAAATGAGAATAAGAAGCATAATT…	MADFIKVMLFLLNCIILLIVSNGGIVQAEVEPNYNEAAKGVMAELKARAQSRSVFDGFGKPKCWFEDFTGACCVSMRYKSVVKGKTPLTEKVDKHKACVEMGVEFTSLKSFVRITYDGEVLGRALEYKFGQICWPLPPPLQQLSACVWIWHVDVNVSKKYAELCFLFSFAKVFHVRFDCIRWDNGQFTLHNKVLPKKDQPIFGLYMGTKGVSIDVQKHYLKIAKISLEKVWLKIKAVFGRSDEMKVWLLKPED	secreted venom family 2 protein	gi|1143698331|gb|AQM58360.1|venom protein family 2 protein 3 [Pristhesancus plagipennis]	AQM58360	Pristhesancus plagipennis	3.7E-89	70.33%	249	246	173	-3	0.54168	-4.44541	1.06315	14.1354	Venom protein family 2
